# Supplementary material for: Sulfonation of IAA in Urtica eliminates its DR5 auxin activity
Source: Plant Cell Rep. 2024 Dec 20;44(1):8. doi: 10.1007/s00299-024-03399-1 (PMC11662057; doi:10.1007/s00299-024-03399-1)
Supplement: Supplementary file 5 — Supplementary file5 (XLSX 51 KB) [file 299_2024_3399_MOESM5_ESM.xlsx]

## Sheet: General information
	1) The putatively sulfated features were selected by the presence of Δm/z from 79.940 to 79.980 Da between precursor and any fragment.
	2) Only annotated features were manually checked for their presence in all samples. If absent, abbreviation nd (not detected) was given instead of Area. For non-annotated features (unknowns), threshold <500 was applied in the same way as "not detected" in subsequent calculations required for Fig. 1.
	3) The "unknown" features were not edited in any way.
	4) The RTs and m/z of annotated compounds may be slightly different from those presented in the manuscript as the preliminary metabolomic data were measured separately at different date.
	5) As a consequence of QqTOF use, features with close m/z (<1 Da) and RT may all seem sulfated, although only one of them produces the searched Δm/z in MS/MS. This is due to the nominal resolution of the first quadrupole which allows all ions to enter the collision cell.
	6) 10 most abundant ions from MS/MS spectra are given for each feature as columns m/z_1, m/z_2, etc.
	7) More than one sample often originates from a single species (e.g. different organs).

## Sheet: Species
Species selected for a semi-targeted UHPLC-QqTOF-MS analysis of putatively sulfonated metabolites	Analyzed organs	Family	Kingdom
Apium graveolens	bulb	Apiaceae	Plant
Daucus carota	seedlings, root	Apiaceae	Plant
Silybum marianum	seedlings	Asteraceae	Plant
Achillea millefolium	leaves	Asteraceae	Plant
Brassica oleracea var. botrytis italica	seedlings, florets	Brassicaceae	Plant
Raphanus sativus	bulb	Brassicaceae	Plant
Brassica oleracea var. sabauda	seedlings	Brassicaceae	Plant
Ananas comosus	fruit, leaves	Bromeliaceae	Plant
Euphorbia trigona	leaves	Euphorbiaceae	Plant
Urtica dioica	leaves	Lamiaceae	Plant
Musa sp.	sprouts, fruit, peel	Musaceae	Plant
Olea europaea	fruit	Oleaceae	Plant
Triticum aestivum	seedlings	Poaceae	Plant
Avena sativa	shoot, root	Poaceae	Plant
Prunus serrulata	buds	Rosaceae	Plant
Solanum lycopersicum	seedlings, fruit	Solanaceae	Plant
Taxus baccata	needles	Taxaceae	Plant
Sargassum fusiforme	insole	Sargassaceae	Algae
Usnea filipendula	insole	Parmeliaceae	Fungi
Hypogymnia physodes	insole	Parmeliaceae	Fungi
Aspergillus fumigatus	mould	Aspergillaceae	Fungi
Penicillium candidum	mould, cheese part of the Camembert	Aspergillaceae	Fungi
Penicillium roqueforti	mould, cheese part of the Roquefort	Aspergillaceae	Fungi

## Sheet: LC-MS features
			Achillea millefolium (leaves)	Ananas comosus (fruit) a	Ananas comosus (fruit) b	Ananas comosus (leaves) a	Ananas comosus (leaves) b	Apium graveolens (bulb)	Aspergillis fumigatus a	Aspergillus fumigatus b	Aspergillus fumigatus c	Avena sativa (root)	Avena sativa (shoot)	Brassica oleracea var. botrytic italica (floret)	Brassica oleracea var. botrytic italica (seedlings)	Brassica oleracea var. sabauda (seedlings)	Daucus carota (root)	Daucus carota (seedlings)	Euphorbia trigona (leaves)	Hypogymnia physodes	Musa sp. (fruit)	Musa sp. (peel)	Musa sp. (sprouts)	Olea europea (fruit)	Penicillium candidum (cheese part)	Penicillium candidum (mould) a	Penicillium candidum (mould) b	Penicillium roqueforti (mould) a	Penicillium roqueforti (cheese part)	Prunus serrulata (buds)	Raphanus sativus (bulb)	Sargassum fusiforme	Silybum marianum (seedlings)	Solanum lycopersicum (fruit)	Solanum lycopersicum (seedlings)	Taxus baccata	Triticum aestivum (seedlings)	Urtica dioica (leavess)	Usnea filipendula	MS/MS	MS/MS	MS/MS	MS/MS	MS/MS	MS/MS	MS/MS	MS/MS	MS/MS	MS/MS
Annotation (i) - identification with standard (ii) - putative annotation based on MS/MS	m/z	RT	Area	Area	Area	Area	Area	Area	Area	Area	Area	Area	Area	Area	Area	Area	Area	Area	Area	Area	Area	Area	Area	Area	Area	Area	Area	Area	Area	Area	Area	Area	Area	Area	Area	Area	Area	Area	Area	Sample	m/z_1	m/z_2	m/z_3	m/z_4	m/z_5	m/z_6	m/z_7	m/z_8	m/z_9
4-(sulfooxy)benzoic acid (i)	216.978	4.294	1991	1172	2093	nd	1298	2533	nd	nd	nd	5497	2736	4024	nd	nd	833	2170	nd	nd	nd	941	nd	nd	4067	187837	151983	nd	nd	nd	2451	689	nd	nd	nd	nd	3298	1483	nd	Penicillium candidum	137.004	93.0174	138.004	94.0207	137.102	96.941	216.955	93.0979	139.007
SPAA (i)	230.974	5.074	1670	7907	7931	7474	9053	1462	nd	nd	nd	nd	nd	4437	nd	nd	nd	nd	nd	1795	nd	1083	4434	1695	nd	nd	nd	nd	nd	2859	nd	6745	nd	nd	nd	nd	nd	nd	nd	Ananas comosus (leaves)	151.025	107.038	152.029	230.98	108.042	230.961	186.989	160.868	215.071
ferulic acid 4-sulfate (i)	273.004	6.679	nd	855	nd	nd	nd	192100	nd	nd	nd	3727	nd	nd	nd	nd	nd	nd	3812	nd	nd	93756	nd	nd	nd	nd	nd	nd	nd	nd	nd	nd	nd	1751	nd	nd	6853	nd	nd	Apium graveolens (bulb)	193.026	134.018	178.004	149.04	194.029	135.02	179.007	150.044	193.142
SIAA (i)	254.013	8.614	nd	nd	nd	nd	nd	nd	nd	nd	nd	nd	nd	nd	nd	nd	nd	nd	nd	nd	nd	nd	nd	nd	nd	nd	nd	nd	nd	nd	nd	nd	nd	nd	nd	nd	nd	4705	nd	Urtica dioica (leaves)	174.036	210.001	130.052	128.035	175.04	211.007	253.992	131.059	156.028
zosteric acid (i)	242.996	6.049	nd	nd	nd	nd	nd	15404	nd	nd	nd	43343	nd	nd	nd	nd	nd	nd	2516	nd	nd	3681	nd	nd	nd	nd	nd	nd	nd	nd	nd	899	nd	2782	nd	nd	nd	nd	nd	Avena sativa (shoot)	119.037	163.023	120.041	164.026	198.141	165.024	152.888	198.124	119.095
SPLA (ii)	261.003	3.973	1020	nd	nd	nd	nd	38477	nd	nd	nd	569	nd	2195	nd	3653	9861	nd	11710	nd	nd	2841	nd	3817	nd	nd	nd	nd	nd	3170	nd	nd	nd	17360	5820	nd	nd	nd	nd	Apium graveolens (bulb)	181.025	163.016	119.029	135.023	260.978	198.98	182.027	214.974	164.017
dihydroHSO4-JA (A) (ii)	307.086	6.421	1420	nd	nd	nd	nd	nd	nd	nd	nd	nd	nd	nd	nd	nd	nd	17794	nd	nd	nd	nd	nd	nd	nd	nd	nd	nd	nd	nd	nd	nd	nd	nd	nd	nd	nd	nd	nd	Daucus carota (seedlings)	307.059	227.107	96.9476	308.061	228.109	309.06	209.097	165.109	307.1
dihydroHSO4-JA (B) (ii)	307.087	6.601	nd	nd	nd	nd	nd	nd	nd	nd	nd	nd	nd	nd	2362	954	nd	129964	1237	nd	nd	nd	nd	nd	nd	nd	nd	nd	nd	nd	nd	nd	nd	nd	nd	nd	nd	nd	nd	Daucus carota (seedlings)	307.059	227.108	96.9477	308.062	228.111	309.058	209.099	165.113	132.015
dihydroHSO4-JA (C) (ii)	307.087	7.258	nd	nd	nd	nd	nd	nd	nd	nd	nd	nd	nd	1569	147104	84591	nd	106493	4688	nd	nd	1476	nd	1347	nd	nd	nd	nd	nd	nd	nd	nd	nd	nd	nd	nd	1786	nd	nd	Brassica oleracea var. botrytic italica (seedlings)	307.06	227.108	96.9482	308.062	228.111	309.059	167.091	59.0048	307.208
HSO4-JA (ii)	305.07	6.97	560	nd	nd	nd	nd	nd	nd	nd	nd	nd	nd	489	2559	8757	nd	79541	837	nd	nd	448	384	1059	nd	nd	nd	nd	nd	1317	1317	nd	294	nd	nd	nd	1982	nd	nd	Daucus carota (seedlings)	305.042	225.091	96.9475	306.045	226.095	307.041	59.0047	181.104	147.067
isoferulic acid 3-sulfate (ii)	273.008	7.726	nd	nd	nd	nd	nd	6286	nd	nd	nd	nd	1050	nd	nd	nd	nd	nd	nd	nd	nd	nd	nd	nd	nd	nd	nd	nd	nd	915	nd	nd	nd	nd	nd	nd	nd	nd	nd	Apium graveolens (bulb)	193.027	134.018	178.005	149.041	194.03	135.022	179.007	150.045	133.012
SILA (ii)	284.022	7.243	nd	nd	nd	nd	nd	nd	nd	nd	nd	nd	nd	nd	nd	nd	nd	nd	nd	nd	nd	nd	nd	nd	nd	nd	nd	nd	nd	nd	nd	nd	nd	nd	nd	nd	nd	6456	nd	Urtica dioica (leaves)	204.045	142.049	158.043	222.002	283.993	205.048	186.039	210.001	237.997
unknown	270.991	7.255	196	75	78	144	128	6974	69	151	146	187	4853	318	126	104	68	3306	360	105	60	1243	381	186	418	319	196	398	430	4655	1299	43	151	204	86	2102	261	1364	107	Apium graveolens (bulb)	175.993	191.016	192.019	176.996	148.001	104.014	193.03	178.004	193.054
unknown	300.971	7.951	114	74	67	85	99	14383	1163	115	99	58	77	646	597	635	73	240	5439	275	125	2360	806	128	75	112	104	87	99	13902	78	55	180	83	1074	8557	170	255	2389	Apium graveolens (bulb)	205.995	221.019	190.973	206.997	222.023	191.975	162.98	207.996	206.114
unknown	360.988	6.028	100	77	77	31	27	2542	162	33	25	44	122	44	46	60	62	77	22	54	49	119	46	68	60	38	22	85	61	103	66	21	41	96	68	736	84	38	95	Apium graveolens (bulb)	281.039	282.04	221.02	263.027	277.008	250.991	266.009	96.9409	248.002
unknown	423.038	8.338	2968	176	178	114	77	5893	114	50	175	45	332	168	167	744	231	317	88	96	58	1135	250	266	13	48	23	42	51	472	50	39	95	59	101	297	532	94	221	Apium graveolens (bulb)	423.041	343.086	424.043	325.077	295.067	344.09	313.077	425.049	423.087
unknown	437.011	10.015	42	52	14	29	35	3893	182	106	406	16	142	162	75	38	54	58	41	61	258	152	39	50	18	42	107	18	20	28	22	23	31	27	40	68	59	55	79	Apium graveolens (bulb)	357.061	437.024	189.032	419.004	313.075	206.034	358.066	327.09	437.001
unknown	597.066	5.614	103	105	81	221	82	5988	69	34	43	115	113	389	147	445	77	124	808	41	50	92	134	152	48	67	66	21	17	208	60	22	110	201	69	161	147	50	65	Apium graveolens (bulb)	597.071	435.024	517.114	598.068	436.025	137.005	599.065	299.049	437.018
unknown	222.025	6.043	114	67	72	70	90	81	2156	184	70	76	73	210	167	172	57	142	243	64	69	94	173	301	56	109	99	1221	471	94	173	32	105	352	380	1150	326	62	98	Aspergillus fumigatus	142.05	222.003	143.053	158.044	223.002	223.995	236.127	144.625	116.894
unknown	402.077	13.153	89	37	27	45	50	59	48	44	3400	29	113	70	354	290	28	63	64	152	50	40	54	102	24	55	16	46	33	67	29	49	141	48	33	202	89	59	118	Aspergillus fumigatus	320.114	321.118	402.078	251.049	80.9555	322.124	320.152	403.09	144.946
unknown	261.033	1.225	18	52	35	20	25	71	20985	4129	6497	25	79	268	754	442	619	415	79	1211	181	548	521	79	51	688	581	158	286	985	298	181	484	77	368	137	550	59	1600	Aspergilus fumigatus	261.008	96.948	181.055	262.007	263.002	101.012	98.9437	78.9489	163.045
unknown	312.026	10.951	60	33	21	91	36	503	61	31	989	32	23	57	51	26	17	50	81	216	19	32	44	43	43	37	31	54	57	69	73	20	54	28	11	356	88	25	203	Aspergilus fumigatus	312.027	208.992	313.031	222.003	232.076	238.001	237.988	314.022	283.994
unknown	369.125	12.883	608	687	287	1043	661	188	211	180	79	8211	11308	808	328	217	329	185	261	345	357	182	167	275	95	318	95	46	43	232	294	127	138	277	107	374	3020	283	312	Avena sativa (root)	369.095	370.098	371.126	371.08	369.142	289.159	372.119	369.255	256.974
unknown	256.969	13.84	143	110	158	99	109	112	1102	1534	370	11682	774	863	231	190	55	471	305	501	78	143	64	225	57	267	43	90	85	2402	68	126	135	322	98	475	109	190	1142	Avena sativa (shoot)	177.017	213.03	256.97	96.9416	241.024	212.981	242.02	168.96	214.033
unknown	550.936	7.063	51	138	73	34	42	96	72	56	38	1251	196	85	12	98	71	56	75	47	79	82	35	56	36	123	61	17	15	22	169	12	45	65	59	37	13	53	64	Avena sativa (shoot)	504.937	505.937	506.952	506.922	330.926	550.94	470.98	551.947	505.972
unknown	224.003	8.611	438	163	118	259	315	395	1446	139	127	186	144	7682	660	348	82	204	129	108	55	110	119	171	29	75	41	96	80	151	359	36	251	35	72	484	2841	388	135	Brassica oleracea var. botrytic italica (floret)	144.031	116.037	195.99	223.98	117.041	145.033	158.007	196.989	160.024
unknown	225.044	5.611	1456	128	220	426	108	202	77	57	72	1272	2084	50682	984	1216	1067	240	1560	1600	508	786	86	283	82	1333	74	91	109	974	111	35	233	943	97	774	389	97	15154	Brassica oleracea var. botrytic italica (floret)	145.072	96.9476	225.021	99.0691	146.074	98.9442	226.032	227.021	143.057
unknown	225.044	5.719	10	3	6	15	9	7	7	1	12	9	41	1347	10	11	4	10	15	9	3	3	4	7	4	12	0	231	315	23	6	3	7	6	5	28	6	3	15	Brassica oleracea var. botrytic italica (floret)	145.072	96.9476	225.021	99.0691	146.074	98.9442	226.032	227.021	143.057
unknown	245.013	6.058	245	146	163	111	159	1090	1298	188	144	2326	215	101880	1032	690	225	253	3080	183	208	2994	720	207	167	119	331	130	151	2786	262	79	321	375	315	1371	5460	164	209	Brassica oleracea var. botrytic italica (floret)	165.039	244.988	121.052	166.042	130.072	216.994	140.092	93.0221	109.004
unknown	258.968	6.505	512	558	813	1284	747	839	137	137	79	715	2286	38433	6924	4599	1040	5344	23653	108	280	600	330	2630	172	827	237	143	122	2464	2421	46	328	838	195	2593	3176	115	260	Brassica oleracea var. botrytic italica (floret)	179.017	135.031	180.021	136.034	116.059	134.025	247.069	198.1	181.023
unknown	275.024	6.799	164	136	132	83	130	10575	110	72	71	142	131	60710	324	3371	106	118	466	98	456	1849	176	141	251	164	214	89	97	3444	136	59	416	182	127	1688	674	147	128	Brassica oleracea var. botrytic italica (floret)	195.047	274.999	136.038	196.05	151.061	135.03	116.058	123.032	108.009
unknown	279.065	12.73	1930	85	99	812	177	229	131	48	84	65	139	45065	608	895	69	987	3136	1021	61	2584	94	140	71	72	38	89	94	280	83	119	1124	456	63	943	421	161	445	Brassica oleracea var. botrytic italica (floret)	279.066	199.114	280.068	96.9471	281.065	200.117	153.112	199.142	279.103
unknown	279.094	11.863	449	58	81	217	112	4800	1533	1977	104	104	120	18262	7462	10617	31	524	7943	1560	100	50	118	113	33	16	21	209	129	132	159	88	154	171	51	515	926	180	563	Brassica oleracea var. botrytic italica (floret)	279.068	199.116	96.9482	280.071	281.066	200.121	1447.33	1477.32	1448.29
unknown	344.052	8.506	207	45	64	90	115	1330	56	24	205	59	189	1744	166	132	619	199	139	59	132	193	1199	286	26	77	56	64	59	497	72	17	296	1060	61	335	638	142	73	Brassica oleracea var. botrytic italica (floret)	264.1	344.051	116.059	265.104	220.115	345.059	309.125	309.103	346.061
unknown	391.148	17.242	221	98	211	91	111	451	141	80	108	154	188	3967	81	66	130	383	464	334	124	95	228	1148	85	99	123	202	179	231	258	237	883	138	142	422	752	1132	2057	Brassica oleracea var. botrytic italica (floret)	391.15	311.197	392.152	171.084	393.151	312.202	309.184	96.9488	201.077
unknown	464.979	4.735	84	74	70	76	69	2451	93	40	45	59	130	4652	41	1158	67	51	80	58	186	153	96	113	34	140	86	46	39	68	82	38	105	917	307	47	71	65	73	Brassica oleracea var. botrytic italica (floret)	385.028	191.036	192.977	464.979	328.996	386.026	193.981	387.032	466.981
unknown	526.97	5.566	140	159	264	73	93	141	72	72	62	141	179	14838	2494	1453	151	53	83	58	80	124	86	96	12	45	22	19	37	23	252	28	60	157	84	52	155	87	129	Brassica oleracea var. botrytic italica (floret)	447.021	448.025	205.024	449.019	240.982	258.989	206.025	274.969	96.9473
unknown	302.955	4.975	209	422	527	608	62	553	277	160	1168	745	1390	184	6143	418	424	105	1108	302	396	762	409	265	74	503	55	54	46	949	406	40	153	542	795	874	86	296	297	Brassica oleracea var. botrytic italica (seedlings)	179.017	109.015	135.03	153.003	180.02	223.001	136.035	110.017	154.004
unknown	319.086	9.073	4984	587	407	1943	369	1137	40	42	73	994	990	130	7841	4637	755	762	5285	222	1524	191	274	153	78	44	21	73	68	1467	116	44	309	72	250	1608	2587	575	857	Brassica oleracea var. botrytic italica (seedlings)	239.107	195.119	96.9464	240.111	319.057	151.098	196.13	196.117	215.102
unknown	485.948	3.31	379	122	385	54	70	95	67	90	63	57	125	69	7707	3133	203	48	103	65	160	106	66	97	66	87	52	29	30	54	194	17	97	1037	43	194	72	84	77	Brassica oleracea var. botrytic italica (seedlings)	405.998	407.995	164.004	407.001	240.981	258.991	96.9464	408.996	241.984
unknown	499.964	4.441	447	96	56	116	119	100	47	29	93	558	110	813	73486	63	61	41	63	49	48	41	46	89	93	24	8	26	75	55	57	19	126	92	52	414	55	71	72	Brassica oleracea var. botrytic italica (seedlings)	420.015	178.019	421.016	422.012	258.99	240.981	96.9466	423.012	420.068
unknown	283.058	7.951	224	271	129	742	410	461	689	43	127	73	306	996	2743	20231	41	373	967	221	47	232	374	288	885	253	244	151	188	353	269	70	2161	103	270	1724	3650	354	238	Brassica oleracea var. sabauda (seedlings)	203.111	96.9478	204.112	265.051	283.059	157.107	237.061	185.101	240.918
unknown	307.087	6.616	23	33	15	8	7	16	5	6	8	10	29	18	29	14	8	4156	23	17	11	8	27	28	10	14	13	46	47	52	19	7	38	1	281	39	25	53	13	Daucus carota (seedlings)	307.059	227.108	96.9477	308.062	228.111	309.058	209.099	165.113	132.015
unknown	378.974	16.294	99	174	34	328	27	42	2009	193	38	15	14	41	24	21	2752	319	28	644	282	239	37	630	41	46	38	33	39	82	28	36	45	368	31	35	24	78	133	Daucus carota (root)	299.027	378.979	300.03	284	379.99	301.032	380.976	379.966	284.019
unknown	260.027	1.816	435	2431	1025	369	365	580	161	295	347	457	405	2101	2104	1995	230	11793	2343	114	749	450	658	5197	116	1040	889	1083	864	575	466	143	1004	866	491	779	819	1008	134	Daucus carota (seedlings)	180.049	119.037	198.989	214.982	260.001	163.023	181.052	93.0243	135.032
unknown	469.102	6.385	520	397	319	235	258	352	88	49	92	191	415	219	4710	3876	104	13898	366	85	96	286	171	227	29	55	25	92	72	2297	297	43	762	1508	637	2220	151	296	122	Daucus carota (seedlings)	469.104	470.108	471.106	469.288	469.164	472.105	469.204	96.9475	469.382
unknown	705.031	8.914	308	83	88	57	59	113	199	24	32	219	42	38	55	94	51	4733	45	49	50	98	77	69	19	14	6	7	6	24	64	14	22	92	41	36	59	53	66	Daucus carota (seedlings)	705.032	706.038	625.081	707.034	626.082	708.029	627.091	707.089	707.207
unknown	239.056	7.186	714	186	118	174	153	295	54	15	94	41	499	3917	379	2942	77	218	42240	120	106	98	68	218	81	30	30	62	62	209	88	20	116	75	666	1886	1914	258	108	Euphorbia trigona (leaves)	96.9411	159.079	239.033	113.076	160.083	240.037	98.9385	241.025	141.069
unknown	239.034	7.996	16201	369	264	661	257	3787	2886	329	255	311	421	3655	858	1452	544	323	95748	367	1313	291	234	998	293	676	388	294	343	262	390	103	553	178	506	1888	2193	653	1059	Euphorbia trigona (leaves)	159.081	239.035	96.9424	160.084	240.037	113.078	159.187	241.032	241.099
unknown	239.034	7.603	139	7	8	10	9	22	24	5	7	9	8	30	11	21	8	18	3129	9	9	9	6	11	11	7	3	58	43	67	4	5	9	6	10	40	19	10	16	Euphorbia trigona (leaves)	159.081	239.035	96.9424	160.084	240.037	113.078	159.187	241.032	241.099
unknown	251.03	8.02	261	365	366	394	310	360	1387	131	82	142	208	761	2268	3288	210	436	72143	412	54	84	209	786	99	202	177	177	217	442	162	58	274	171	83	819	719	1168	531	Euphorbia trigona (leaves)	96.9414	251.031	207.043	233.022	252.035	171.076	98.9379	253.028	208.047
unknown	251.03	8.011	8	6	13	12	10	10	9	2	7	11	6	15	23	17	1	22	2459	5	6	14	20	14	10	4	3	235	73	67	9	2	7	12	3	53	12	4	11	Euphorbia trigona (leaves)	96.9414	251.031	207.043	233.022	252.035	171.076	98.9379	253.028	208.047
unknown	281.073	6.826	85	130	44	66	88	123	18	23	58	42	212	780	2894	4951	46	196	143774	140	35	69	91	99	63	19	31	138	112	932	60	36	120	127	52	286	372	130	210	Euphorbia trigona (leaves)	201.095	96.9476	263.035	157.106	183.085	202.098	281.047	155.09	264.038
unknown	281.077	12.427	172	66	117	220	113	629	50	27	34	41	107	2583	422	568	93	483	5359	184	20	27	80	86	29	33	25	56	69	812	47	63	98	28	29	577	146	133	320	Euphorbia trigona (leaves)	281.076	201.125	401.161	96.9408	282.079	283.229	283.075	268.055	401.192
unknown	281.073	7.111	10	22	10	10	18	16	18	4	17	5	17	19	48	50	8	12	5480	13	16	12	32	16	8	12	9	52	33	62	7	4	18	29	13	36	15	31	9	Euphorbia trigona (leaves)	201.095	96.9476	263.035	157.106	183.085	202.098	281.047	155.09	264.038
unknown	283.053	7.246	219	548	308	891	418	103	43	3918	153	83	6617	1156	715	1825	183	704	14849	94	38	495	314	67	78	78	26	138	118	4592	239	35	1101	4801	177	7010	329	129	118	Euphorbia trigona (leaves)	283.054	221.059	203.104	223.037	96.941	161.024	283.964	284.057	222.058
unknown	295.086	8.581	791	295	200	158	94	274	64	384	59	44	87	4803	1286	879	431	525	26312	155	45	79	97	285	34	21	14	105	79	637	102	28	140	60	58	488	3113	124	372	Euphorbia trigona (leaves)	215.108	277.05	96.9474	295.058	197.099	216.11	233.061	179.037	249.056
unknown	295.078	8.221	936	1379	126	99	126	1086	78	371	34	148	304	7528	1340	1192	211	229	29971	129	118	148	482	325	24	42	77	80	106	17289	233	27	122	275	52	557	4984	109	355	Euphorbia trigona (leaves)	215.123	277.07	96.9541	295.08	197.112	216.125	233.079	278.074	249.073
unknown	320.93	11.161	199	373	285	175	309	161	644	542	698	546	292	243	129	129	339	54	28497	408	316	365	400	312	289	267	481	89	113	86	322	350	132	279	67	77	164	270	479	Euphorbia trigona (leaves)	240.979	241.978	242.974	96.9441	241.109	241.018	320.928	241.045	241.059
unknown	422.966	15.028	51	22	21	19	29	61	36	29	23	32	14	26	36	37	25	40	2845	87	28	25	22	25	35	32	11	54	50	31	26	28	9	28	19	40	28	27	93	Euphorbia trigona (leaves)	343.016	327.991	344.019	426.127	346.171	328.994	192.06	345.021	192.56
unknown	585.03	9.877	157	206	100	163	116	318	97	58	77	110	658	109	176	123	131	305	11445	108	86	125	56	128	46	33	32	23	26	94	138	18	88	183	90	266	757	85	143	Euphorbia trigona (leaves)	505.084	506.086	504.077	507.083	585.036	265.051	585.213	584.024	508.082
unknown	318.973	15.187	53	31	38	44	36	136	47	39	123	36	34	47	29	27	32	39	64	5022	41	28	38	51	55	34	38	68	77	63	29	41	67	30	49	88	38	89	179	Hypogymnia physodes	274.988	211.02	276.986	239.015	275.991	319.205	212.023	277.99	240.013
unknown	374.926	18.847	19	29	24	15	14	34	36	18	19	21	21	17	10	14	21	8	25	3068	25	24	9	22	23	13	17	18	28	24	10	15	17	20	17	12	18	11	102	Hypogymnia physodes	330.94	332.937	294.967	258.993	296.966	334.934	331.941	333.939	260.992
unknown	581.086	18.577	68	55	34	33	44	83	79	56	128	39	54	123	37	33	56	43	64	5058	53	67	44	52	44	41	27	45	38	31	49	55	41	60	36	49	39	36	217	Hypogymnia physodes	253.048	501.137	413.161	254.05	369.176	502.142	581.09	247.072	209.059
unknown	581.089	17.362	252	82	127	61	145	432	96	91	97	140	133	181	107	112	225	289	557	81130	119	231	85	150	95	103	56	67	68	187	120	228	128	167	66	702	374	274	788	Hypogymnia physodes	501.142	502.146	581.092	457.152	582.095	503.147	537.105	458.154	563.083
unknown	699.19	10.942	549	443	522	1261	515	549	18	8	51	225	552	171	393	197	490	492	596	87	919	4621	82	276	58	82	206	154	101	183	58	47	1533	404	280	752	1731	391	82	Musa sp. (peel)	619.234	663.219	620.235	664.228	559.219	639.174	621.233	601.235	618.227
unknown	277.005	8.416	180	113	98	158	220	258	1106	278	139	81	123	271	1427	846	103	679	315	567	113	141	25509	362	231	74	63	217	176	9981	429	69	316	133	86	648	369	153	1473	Musa sp. (sprouts)	197.027	182.005	183.008	198.029	166.982	122.996	199.03	184.01	207.046
unknown	409.009	1.951	132	89	263	235	154	1323	117	114	176	127	126	410	3174	427	72	121	536	127	279	1726	11416	114	124	164	77	118	123	168	291	133	273	334	131	142	184	198	108	Musa sp. (sprouts)	409.009	410.013	329.056	411.009	240.981	161.027	123.031	285.068	330.061
unknown	265.071	10.516	461	146	209	652	180	700	67	40	92	83	188	1737	809	1921	60	881	2417	359	73	418	176	16244	76	62	31	90	110	123	1441	84	205	552	58	902	425	543	1022	Olea europea (fruit)	265.047	185.096	96.9421	266.051	267.043	186.098	247.041	221.054	269.016
unknown	201.019	11.485	211	122	126	260	186	382	254	182	115	112	139	206	149	161	142	197	164	863	216	148	139	244	697	22219	19420	378	516	1362	296	93	149	146	87	10288	109	93	380	Penicillium candidum	121.047	200.998	122.049	106.025	79.9401	202.004	107.028	205.06	203.008
unknown	216.978	4.483	91	878	99	62	70	151	54	49	116	97	389	243	1250	1613	65	844	135	290	78	168	168	68	40	6809	4585	541	149	163	453	445	251	85	61	1035	635	79	191	Penicillium candidum	137.004	93.0174	138.004	94.0207	137.102	96.941	216.955	93.0979	139.007
unknown	216.978	4.252	4	7	6	10	4	9	5	2	13	9	5	13	18	15	4	0	15	9	8	9	9	9	7	1804	864	51	51	10	13	4	8	3	4	29	14	0	10	Penicillium candidum	137.004	93.0174	138.004	94.0207	137.102	96.941	216.955	93.0979	139.007
unknown	239.999	6.472	63	114	101	46	48	68	111	36	45	30	52	125	94	111	24	48	103	26	27	49	49	64	1110	14702	45835	57	54	237	130	23	79	47	475	1448	1172	32	81	Penicillium candidum	160.023	161.026	160.129	162.026	160.056	239.973	160.088	160.076	181.077
unknown	283.925	3.553	76	92	59	35	50	89	76	134	93	90	60	90	62	58	101	79	54	47	65	58	32	579	215	924	1096	140	410	60	64	29	39	59	40	49	54	49	50	Penicillium candidum	247.953	203.969	158.066	249.95	147.912	205.964	106.887	181.078	116.056
unknown	301.081	16.828	633	910	293	350	399	848	215	512	994	624	292	502	621	614	763	501	1102	988	806	631	526	784	600	4811	1310	836	441	2117	357	497	1403	736	483	651	486	537	3854	Penicillium candidum	301.083	305.184	302.085	221.129	303.079	222.133	303.138	173.091	301.228
unknown	337.005	10.504	54	1555	2283	464	433	74	338	53	113	32	41	132	45	56	48	158	68	148	42	172	160	49	3243	2298	5532	78	54	131	226	74	99	39	38	125	130	190	253	Penicillium candidum	337.009	257.059	338.015	135.031	258.062	121.015	339.011	147.03	200.964
unknown	187.015	9.118	991	214	205	193	197	509	569	197	116	232	210	872	387	186	187	217	417	228	275	533	281	258	62787	16129	35361	139	112	1557	200	109	472	766	327	900	265	175	253	Penicillium candidum	107.043	186.993	108.045	79.9513	106.033	1459.66	105.028	1460.67	638.965
unknown	188.987	5.434	4255	196	262	775	619	301	182	102	342	1516	168	602	239	242	348	173	205	106	139	414	185	10642	24201	7444	9002	102	98	1209	143	106	665	2783	132	2948	565	118	149	Penicillium candidum	109.016	110.019	188.967	108.009	144.947	79.9474	102.937	111.022	109.348
unknown	201.026	12.157	471	221	200	477	480	695	422	360	203	422	200	327	255	281	231	257	448	1073	274	206	232	414	100532	614	653	19986	35461	464	262	261	688	222	136	1105	200	271	671	Penicillium candidum	121.054	201.005	122.057	106.031	121.145	79.9468	202.01	107.035	121.083
unknown	227.974	3.037	74	4220	2424	908	554	266	69	58	76	71	276	1642	509	269	87	564	342	205	134	58	273	179	6791	2256	2985	152	58	222	458	39	249	465	318	474	610	122	224	Penicillium candidum	148.025	149.028	227.975	120.032	146.007	147.019	164.057	228.145	228.98
unknown	229.983	5.872	667	111	513	87	121	417	141	152	417	97	125	207	242	238	473	151	160	189	1261	504	311	2560	6164	2183	3229	545	299	891	146	53	123	255	262	652	188	109	193	Penicillium candidum	108.025	150.033	109.027	151.036	186.976	229.986	107.019	152.036	229.97
unknown	239.999	6.589	116	78	118	93	89	72	154	34	60	57	118	195	146	88	52	89	165	77	80	121	80	116	97684	4638	6969	80	76	270	106	22	101	63	324	1725	940	56	104	Penicillium candidum	160.024	161.027	160.13	160.087	160.19	162.029	239.974	160.059	160.108
unknown	240	4.648	330	115	169	183	193	100	166	44	63	87	144	389	330	219	102	140	474	126	134	95	168	205	24198	4160	4922	181	152	264	185	37	264	97	193	301	131	109	223	Penicillium candidum	160.024	161.027	239.976	159.016	162.03	160.13	132.032	160.054	241.972
unknown	241.987	4.717	172	138	129	417	265	128	42	52	59	190	117	463	3535	144	55	820	364	87	249	70	131	144	6536	1904	2271	70	109	427	123	21	166	137	80	1719	107	96	78	Penicillium candidum	162.039	163.042	241.988	134.01	161.028	160.02	242.993	79.9485	243.978
unknown	242.013	7.54	187	100	100	114	111	116	262	94	71	62	262	309	381	322	60	132	551	58	67	117	309	367	19756	3207	9885	130	170	280	280	24	185	80	71	587	176	62	87	Penicillium candidum	162.04	163.042	199.161	130.073	241.987	243.148	1184.61	1233.52	1185.62
unknown	242.013	5.071	83	157	108	93	81	141	32	60	155	457	239	293	597	104	86	86	291	59	40	94	122	77	3632	930	1630	243	1137	318	92	17	111	118	107	428	524	61	71	Penicillium candidum	162.039	163.043	241.988	147.018	206.934	118.886	125.858	160.024	127.855
unknown	321.045	13.354	128	99	73	65	116	183	73	147	363	43	102	93	75	103	84	72	226	3535	108	146	140	99	27235	691	554	8089	24416	134	191	61	87	74	48	159	96	99	402	Penicillium candidum	241.066	321.016	121.016	242.065	322.017	323.032	243.073	323.009	122.019
unknown	186.986	9.454	903	174	146	204	170	439	216	143	108	167	134	230	689	756	147	256	562	241	221	518	268	220	964	488	910	21812	32894	1469	253	83	243	150	159	2167	203	136	1023	Penicillium roqueforti	107.038	186.986	108.042	79.9419	79.949	129.089	106.028	188.986	107.087
unknown	231.01	14.374	145	89	148	82	114	166	247	185	232	117	146	158	112	193	109	139	125	312	128	121	123	123	1736	69	79	8951	9093	179	172	96	116	181	121	332	215	122	352	Penicillium roqueforti	151.061	152.065	231.01	122.024	158.959	144.945	232.018	153.064	143.937
unknown	240.036	7.063	229	194	314	151	107	173	145	27	121	63	135	679	208	652	32	133	6052	121	113	94	162	160	1346	641	247	14946	41385	174	278	31	137	103	159	699	346	83	98	Penicillium roqueforti	160.06	240.013	161.063	241.016	130.052	208.994	242.007	142.05	160.167
unknown	321.016	12.931	106	115	250	48	55	57	54	411	179	42	68	163	65	77	38	56	77	657	37	44	44	46	4460	11045	9905	1406	14537	141	92	41	230	56	27	102	86	84	300	Penicillium roqueforti	321.017	241.066	121.016	322.018	242.066	119.037	135.031	323.02	200.964
unknown	323.031	13.096	103	44	32	70	41	119	171	466	68	41	72	66	174	55	39	53	50	1277	50	54	34	64	2818	82	62	1325	2866	195	46	37	52	73	118	199	69	79	168	Penicillium roqueforti	323.033	243.078	324.036	244.081	325.031	245.057	79.9475	200.003	246.058
unknown	256.952	4.825	599	107	154	168	168	247	69	62	163	192	219	1627	1244	815	80	303	1400	150	91	147	89	146	140	194	103	93	123	2211	437	39	197	242	174	1343	453	55	133	Prunus serrulata	177.001	256.953	178.004	133.013	257.955	258.961	56.7072	114.042	258.941
unknown	254.015	11.602	158	54	65	108	93	168	403	59	434	220	167	238	120	94	53	174	86	854	56	61	76	153	44	46	44	83	88	179	9630	27	66	53	80	490	157	66	832	Raphanus sativus (bulb)	174.038	159.016	175.041	160.019	253.029	131.021	253.991	255	254.035
unknown	256.031	8.443	130	51	55	133	233	63	373	57	48	35	46	494	124	155	32	306	106	45	45	229	106	103	29	61	57	57	62	844	7815	18	224	165	108	1051	124	279	63	Raphanus sativus (bulb)	158.044	176.053	256.007	255.007	240.983	239.977	159.046	225.997	160.023
unknown	270.019	11.224	236	37	48	107	75	1041	93	32	102	423	70	88	74	48	25	270	484	64	29	40	36	89	51	418	118	65	79	286	16158	24	127	47	23	3518	77	44	141	Raphanus sativus (bulb)	158.044	190.067	239.976	160.06	270.019	160.023	145.037	159.046	254.993
unknown	389.995	3.931	213	118	336	70	79	77	33	37	38	85	370	262	108	259	52	49	188	62	41	169	100	83	66	457	167	42	39	85	2039	35	74	123	126	80	64	74	77	Raphanus sativus (bulb)	252.019	310.02	183.003	389.998	341.989	342.01	266.029	240.981	266.046
unknown	318.03	3.934	1569	561	315	699	838	2781	240	1469	440	594	1202	1340	631	362	1157	586	1188	115	196	745	389	161	168	1266	737	359	479	608	290	30215	157	150	169	308	444	267	608	Sargassum fusiforme	238.051	318.002	196.042	179.017	239.054	135.03	194.063	116.021	176.054
unknown	264.002	2.488	68	125	100	54	50	79	83	60	92	129	258	239	205	202	53	92	122	48	49	771	1374	88	143	166	125	175	196	87	97	97	3285	54	219	374	341	106	125	Silybum marianum (seedlings)	184.027	185.031	182.012	183.018	200.022	186.021	153.991	167.002	152.988
unknown	274.014	4.942	156	205	132	130	91	108	133	20419	221	1242	478	409	111	152	132	163	274	320	286	95	177	98	402	310	488	166	98	133	190	226	66806	242	130	218	234	91	77	Silybum marianum (seedlings)	194.064	195.067	274.016	123.033	194.181	196.069	275.018	194.132	135.031
unknown	274.014	5.164	11	3	6	15	10	57	6	116	8	7	29	23	14	10	4	26	15	5	3	2	6	8	18	1	4	55	61	16	6	2	1331	14	12	16	21	5	0	Silybum marianum (seedlings)	194.064	195.067	274.016	123.033	194.181	196.069	275.018	194.132	135.031
unknown	393.164	16.171	232	44	311	41	72	148	74	90	71	54	92	808	83	100	76	218	238	263	78	65	110	216	69	504	43	68	43	385	146	249	4059	85	164	217	390	1035	281	Silybum marianum (seedlings)	393.167	394.169	395.166	313.212	96.948	329.212	233.094	396.18	329.191
unknown	191.021	1.516	563086	1372259	1178943	1001165	662115	53115	61281	64402	98747	398162	374765	520261	102598	267891	154528	561935	199403	540148	753311	545610	90741	8922	297	92083	10609	446	542	883077	9947	1295	205116	1739893	226411	1071674	143921	56715	529139	Solanum lycopersicum (fruit)	110.99	86.9922	85.0129	111.993	111.079	67.005	129	111.043	111.129
unknown	191.03	1.816	65798	1530934	1416307	1125303	735885	220566	133166	173554	162101	329916	423150	349673	150374	246185	229245	399310	421852	511301	1053059	736592	6282	13326	744	223848	41088	1114	1014	304973	35467	881	244194	1798032	251707	548852	15834	98886	427875	Solanum lycopersicum (fruit)	110.996	86.9981	85.0188	111.999	111.085	67.0106	129.005	111.134	111.049
unknown	191.03	1.825	780	72158	50919	41930	21831	2819	2026	3305	2007	7491	6822	3795	919	1765	2867	7518	9030	13789	38202	15117	580	39	52	2827	97	109	102	3663	95	17	3303	91187	3615	10460	877	791	9679	Solanum lycopersicum (fruit)	110.996	86.9981	85.0188	111.999	111.085	67.0106	129.005	111.134	111.049
unknown	405.01	4.972	680	162	118	75	60	809	62	55	44	2804	581	154	495	94	770	75	186	72	77	84	63	174	26	228	58	32	23	92	66	27	66	19650	104	69	482	81	87	Solanum lycopersicum (fruit)	203.061	325.063	145.01	405.011	163.02	204.061	187.017	326.066	159.073
unknown	244.028	6.022	210	122	137	102	103	1678	177	145	124	4371	251	369	250	152	145	268	374	133	133	697	195	162	80	93	95	130	114	1696	175	114	234	383	118	966	54923	112	140	Triticum aestivum (seedlings)	164.055	147.03	118.053	165.058	103.043	244.004	119.037	163.023	95.9631
unknown	245.014	7.27	244	169	133	142	111	353	520	138	349	108	159	710	685	245	124	759	1051	916	121	812	665	179	839	133	204	112	123	1476	129	52	153	379	131	1417	113141	3400	360	Triticum aestivum (seedlings)	165.041	147.031	96.9486	103.043	119.038	166.044	148.035	244.988	98.9456
unknown	283.056	8.719	322	105	60	881	307	150	70	55	4625	10440	257	248	493	6792	84	1021	1008	181	49	106	271	174	165	120	191	183	166	234	240	123	479	455	109	1151	62699	1341	346	Triticum aestivum (seedlings)	203.109	96.9467	283.058	157.106	204.11	148.995	284.057	127.098	164.016
unknown	283.059	8.461	143	23	31	263	136	127	192	24	418	50	105	876	2587	960	93	257	414	81	39	64	57	169	134	90	15	64	56	94	151	64	91	48	55	1727	14587	252	164	Triticum aestivum (seedlings)	203.111	96.9475	283.059	204.112	157.108	284.061	98.9426	283.237	283.082
unknown	297.04	8.431	549	118	97	669	101	132	60	48	134	402	581	543	636	272	63	572	2288	199	32	101	132	334	666	4287	128	1593	977	425	779	52	385	1843	62	1153	14650	98	382	Triticum aestivum (seedlings)	217.089	96.948	297.038	218.09	155.09	171.086	209.062	194.039	179.015
unknown	691.008	6.526	87	76	3017	117	81	350	81	28	41	50	116	164	75	164	85	57	163	39	78	163	85	90	10	35	19	21	16	59	79	21	111	78	73	204	9914	66	61	Triticum aestivum (seedlings)	691.011	611.059	692.015	612.062	693.012	613.061	694.022	593.063	691.093
unknown	239.976	8.713	141	145	129	117	123	147	825	146	1648	518	494	117	193	147	177	95	164	146	241	84	119	236	86	213	39	87	200	115	263	31	104	108	145	392	296	5140	177	Urtica dioica (leaves)	116.037	160.023	161.027	117.041	195.989	239.977	169.108	196.989	96.9484
unknown	256.952	6.049	115	122	582	67	96	101	109	71	282	78	131	936	195	146	131	258	3450	219	70	302	230	191	68	230	264	91	99	1038	137	66	108	105	75	860	646	3994	154	Urtica dioica (leaves)	177.002	179.054	178.005	164.033	146.022	133.015	161.048	179.011	105.021
unknown	406.024	8.404	162	81	372	128	97	111	33	27	135	269	85	161	63	90	90	187	118	78	183	69	3076	101	17	99	13	46	32	129	122	23	991	109	42	410	3766	5689	275	Urtica dioica (leaves)	406.027	206.024	326.077	407.031	282.087	163.024	119.037	362.038	145.014
unknown	406.024	9.028	1275	61	84	329	201	205	53	76	101	56	1564	192	67	85	135	205	122	194	100	144	82	251	75	151	118	55	71	179	99	37	111	96	92	205	126	14355	102	Urtica dioica (leaves)	406.027	206.024	282.087	407.027	362.037	326.076	408.024	163.022	119.036
[truncated: 1 more columns]
