# Supplementary material for: Sulfonation of IAA in Urtica eliminates its DR5 auxin activity
Source: Plant Cell Rep. 2024 Dec 20;44(1):8. doi: 10.1007/s00299-024-03399-1 (PMC11662057; doi:10.1007/s00299-024-03399-1)
Supplement: Supplementary file 6 — Supplementary file6 (XLSX 17 KB) [file 299_2024_3399_MOESM6_ESM.xlsx]

## Sheet: list
Table 1 Organisms analyzed for the presence of N-sulfoindole-3-acetic acid (SIAA) by UHPLC-MS methods
Organism	Analyzed organ	Latin name	Family	Kingdom	Methods	LOD	SIAA presence (+ detected)
kiwifruit	Fruit	Actinidia chinensis	Actinidiaceae	Plant	UHPLC-QqTOF-MS	2.89 pmol/g DW	-
common mushroom	fruiting body	Agaricus bisporus	Agaricaceae	Fungi	UHPLC-QqTOF-MS	2.89 pmol/g DW	-
common yarrow	leave	Achillea millefolium	Asteraceae	Plant	UHPLC-QqTOF-MS	2.89 pmol/g DW	-
common onion	seedling	Allium cepa	Amaryllidaceae	Plant	UHPLC-MS/MS (MRM)	244 fmol/g DW	-
pinneapple	fruit	Ananas comosus	Bromeliaceae	Plant	UHPLC-MS/MS (MRM)	244 fmol/g DW	-
pinneapple	leave	Ananas comosus	Bromeliaceae	Plant	UHPLC-MS/MS (MRM)	244 fmol/g DW	-
celery stalks	seeedlings	Apium graveolens	Apiaceae	Plant	UHPLC-QqTOF-MS	2.89 pmol/g DW	-
celery	seeedlings	Apium graveolens	Apiaceae	Plant	UHPLC-MS/MS (MRM)	244 fmol/g DW	-
celery	bulb	Apium graveolens	Apiaceae	Plant	UHPLC-MS/MS (MRM)	244 fmol/g DW	-
thale cress	shoot	Arabidopsis thaliana	Brassicaceae	Plant	UHPLC-MS/MS (MRM)	244 fmol/g DW	-
thale cress	root	Arabidopsis thaliana	Brassicaceae	Plant	UHPLC-MS/MS (MRM)	244 fmol/g DW	-
thale cress	seedlings	Arabidopsis thaliana	Brassicaceae	Plant	UHPLC-MS/MS (MRM)	244 fmol/g DW	-
honey fungi	fruiting body	Armillaria sp.	Physalacriaceae	Fungi	UHPLC-QqTOF-MS	2.89 pmol/g DW	-
Aspergillus fumigatus	mould	Aspergillus fumigatus	Aspergillaceae	Fungi	UHPLC-QqTOF-MS	2.89 pmol/g DW	-
oat	shoot	Avena sativa	Poaceae	Plant	UHPLC-QqTOF-MS	2.89 pmol/g DW	-
oat	root	Avena sativa	Poaceae	Plant	UHPLC-QqTOF-MS	2.89 pmol/g DW	-
oat	seedlings	Avena sativa	Poaceae	Plant	UHPLC-MS/MS (MRM)	244 fmol/g DW	-
daisy	leave	Bellis perenis	Asteraceae	Plant	UHPLC-MS/MS (MRM)	244 fmol/g DW	-
heart-leaved bergenia	leave	Bergenia crassifolia	Saxifragaceae	Plant	UHPLC-QqTOF-MS	2.89 pmol/g DW	-
borage	seedlings	Borago officinalis	Boraginaceae	Plant	UHPLC-MS/MS (MRM)	244 fmol/g DW	-
broccoli	seedlings	Brassica oleracea var. botrytis italica	Brassicaceae	Plant	UHPLC-QqTOF-MS	2.89 pmol/g DW	-
broccoli	broccoli florets	Brassica oleracea var. botrytis italica	Brassicaceae	Plant	UHPLC-MS/MS (MRM)	244 fmol/g DW	-
cabagge	seedlings	Brassica oleracea var. sabauda	Brassicaceae	Plant	UHPLC-QqTOF-MS	2.89 pmol/g DW	-
pot marigold	leave	Calendula officinalis	Asteraceae	Plant	UHPLC-QqTOF-MS	2.89 pmol/g DW	-
shepherd's purse	shoot	Capsella bursa-pastoris	Brassicaceae	Plant	UHPLC-MS/MS (MRM)	244 fmol/g DW	-
pepperoni	seedlings	Capsicum annuum	Solanaceae	Plant	UHPLC-MS/MS (MRM)	244 fmol/g DW	-
Cinchona officinalis	leave	Cinchona officinalis	Rubiaceae	Plant	UHPLC-QqTOF-MS	2.89 pmol/g DW	-
coffee tree	leave	Coffea arabica	Rubiaceae	Plant	UHPLC-QqTOF-MS	2.89 pmol/g DW	-
coriander	shoot	Coriandrum sativum	Apiaceae	Plant	UHPLC-MS/MS (MRM)	244 fmol/g DW	-
coriander	seedlings	Coriandrum sativum	Apiaceae	Plant	UHPLC-MS/MS (MRM)	244 fmol/g DW	-
Cosmarium crenatum	Insole	Cosmarium crenatum	Conjugatophyceae	Algae	UHPLC-MS/MS (MRM)	244 fmol/g DW	-
cucumber	seedlings	Cucumis sativus	Cucurbitaceae	Plant	UHPLC-MS/MS (MRM)	244 fmol/g DW	-
pumpkin	seedlings	Cucurbita pepo	Cucurbitaceae	Plant	UHPLC-QqTOF-MS	2.89 pmol/g DW	-
carrot	root	Daucus carota	Apiaceae	Plant	UHPLC-QqTOF-MS	2.89 pmol/g DW	-
carrot	root	Daucus carota	Apiaceae	Plant	UHPLC-MS/MS (MRM)	244 fmol/g DW	-
carrot	seeedlings	Daucus carota	Apiaceae	Plant	UHPLC-MS/MS (MRM)	244 fmol/g DW	-
eastern purple coneflower	leave	Echinacea purpurea	Asteraceae	Plant	UHPLC-QqTOF-MS	2.89 pmol/g DW	-
common stork's-bill	leave	Erodium cicutarium	Geraniaceae	Plant	UHPLC-QqTOF-MS	2.89 pmol/g DW	-
spurge triangular	leaves	Euphorbia trigona	Euphorbiaceae	Plant	UHPLC-QqTOF-MS	2.89 pmol/g DW	-
buckwheat	shoot	Fagopyrum esculentum	Polygonaceae	Plant	UHPLC-QqTOF-MS	2.89 pmol/g DW	-
licorice	root	Glycyrrhiza glabra	Fabaceae	Fungi	UHPLC-QqTOF-MS	2.89 pmol/g DW	-
ivy	leave	Hedera helix	Araliaceae	Plant	UHPLC-MS/MS (MRM)	244 fmol/g DW	-
sea-buckthorn	leave	Hippophae rhamnoides	Elaeagnaceae	Plant	UHPLC-QqTOF-MS	2.89 pmol/g DW	-
sea-buckthorn	seedlings	Hippophae rhamnoides	Elaeagnaceae	Plant	UHPLC-QqTOF-MS	2.89 pmol/g DW	-
barley	seedlings	Hordeum vulgare	Poaceae	Plant	UHPLC-MS/MS (MRM)	244 fmol/g DW	-
barley	root	Hordeum vulgare	Poaceae	Plant	UHPLC-MS/MS (MRM)	244 fmol/g DW	-
barley	shoot	Hordeum vulgare	Poaceae	Plant	UHPLC-MS/MS (MRM)	244 fmol/g DW	-
hops	leave	Humulus lupulus	Cannabaceae	Plant	UHPLC-QqTOF-MS	2.89 pmol/g DW	-
hops	hop cones	Humulus lupulus	Cannabaceae	Plant	UHPLC-QqTOF-MS	2.89 pmol/g DW	-
tube lichen	insole	Hypogymnia physodes	Parmeliaceae	Fungi	UHPLC-QqTOF-MS	2.89 pmol/g DW	-
camomile	leave	Chamaemelum nobile	Asteraceae	Plant	UHPLC-QqTOF-MS	2.89 pmol/g DW	-
Klebsormidium flaccidum	Insole	Klebsormidium flaccidum	Klebsormidiaceae	Algae	UHPLC-MS/MS (MRM)	244 fmol/g DW	-
lettuce	seedling	Lactuca sativa	Asteraceae	Plant	UHPLC-MS/MS (MRM)	244 fmol/g DW	-
larch	cone	Larix decidua	Pinaceae	Plant	UHPLC-MS/MS (MRM)	244 fmol/g DW	-
lentil	seedlings	Lens culinaris	Fabaceae	Plant	UHPLC-QqTOF-MS	2.89 pmol/g DW	-
Micrasterias radians	Insole	Micrasterias radians	Desmidiaceae	Algae	UHPLC-MS/MS (MRM)	244 fmol/g DW	-
common mulberry	leave	Morus alba	Moraceae	Plant	UHPLC-QqTOF-MS	2.89 pmol/g DW	-
banana tree	fruit	Musa sp.	Musaceae	Plant	UHPLC-QqTOF-MS	2.89 pmol/g DW	-
banana tree	peel	Musa sp.	Musaceae	Plant	UHPLC-QqTOF-MS	2.89 pmol/g DW	-
banana tree	sprouts	Musa sp.	Musaceae	Plant	UHPLC-MS/MS (MRM)	244 fmol/g DW	-
European olive	fruit	Olea europaea	Oleaceae	Plant	UHPLC-QqTOF-MS	2.89 pmol/g DW	-
proso millet	seedlings	Panicum miliaceum	Poaceae	Plant	UHPLC-MS/MS (MRM)	244 fmol/g DW	-
guaraná	leave	Paullinia cupana	Sapindaceae	Plant	UHPLC-QqTOF-MS	2.89 pmol/g DW	-
Penicillium candidum	mould from camembert	Penicillium candidum	Aspergillaceae	Fungi	UHPLC-MS/MS (MRM)	244 fmol/g DW	-
Penicillium roqueforti	mould from blue cheese	Penicillium roqueforti	Aspergillaceae	Fungi	UHPLC-QqTOF-MS	2.89 pmol/g DW	-
spreading earthmoss	Insole	Physcomitrium patens	Funariaceae	Plant	UHPLC-MS/MS (MRM)	244 fmol/g DW	-
European spruce	needles	Picea abies	Pinaceae	Plant	UHPLC-MS/MS (MRM)	244 fmol/g DW	-
pine	needles	Pinus sylvestris	Pinaceae	Plant	UHPLC-QqTOF-MS	2.89 pmol/g DW	-
cherry blossom	bud	Prunus serrulata	Rosaceae	Plant	UHPLC-MS/MS (MRM)	244 fmol/g DW	-
common pear	leave, bark	Pyrus communis	Rosaceae	Plant	UHPLC-QqTOF-MS	2.89 pmol/g DW	-
common pear	leave, bark	Pyrus communis	Rosaceae	Plant	UHPLC-QqTOF-MS	2.89 pmol/g DW	-
common pear	leave, bark	Pyrus communis	Rosaceae	Plant	UHPLC-QqTOF-MS	2.89 pmol/g DW	-
oak	bark	Quercus robur	Fagaceae	Plant	UHPLC-QqTOF-MS	2.89 pmol/g DW	-
radish	leave	Raphanus sativus	Brassicaceae	Plant	UHPLC-QqTOF-MS	2.89 pmol/g DW	-
radish	bulb	Raphanus sativus	Brassicaceae	Plant	UHPLC-MS/MS (MRM)	244 fmol/g DW	-
staghorn sumac	leave	Rhus typhina	Anacardiaceae	Plant	UHPLC-MS/MS (MRM)	244 fmol/g DW	-
common sorrel	leave	Rumex acetosa	Polygonaceae	Plant	UHPLC-MS/MS (MRM)	244 fmol/g DW	-
common sorrel	seedlings	Rumex acetosa	Polygonaceae	Plant	UHPLC-MS/MS (MRM)	244 fmol/g DW	-
white willow	leave	Salix alba	Salicaceae	Plant	UHPLC-MS/MS (MRM)	244 fmol/g DW	-
hijiki	insole	Sargassum fusiforme	Sargassaceae	Algae	UHPLC-MS/MS (MRM)	244 fmol/g DW	-
white stonecrop	leave	Sedum album	Crassulaceae	Plant	UHPLC-QqTOF-MS	2.89 pmol/g DW	-
groundsel	leave	Senecio vulgaris	Asteraceae	Plant	UHPLC-QqTOF-MS	2.89 pmol/g DW	-
milk thistle	seedlings	Silybum marianum	Asteraceae	Plant	UHPLC-QqTOF-MS	2.89 pmol/g DW	-
white mustard	seedlings	Sinapis alba	Brassicaceae	Plant	UHPLC-MS/MS (MRM)	244 fmol/g DW	-
tomato	fruit	Solanum lycopersicum	Solanaceae	Plant	UHPLC-QqTOF-MS	2.89 pmol/g DW	-
tomato	seedlings	Solanum lycopersicum	Solanaceae	Plant	UHPLC-MS/MS (MRM)	244 fmol/g DW	-
dandelion	leave	Taraxacum sp.	Asteraceae	Plant	UHPLC-MS/MS (MRM)	244 fmol/g DW	-
yew	needles	Taxus baccata	Taxaceae	Plant	UHPLC-QqTOF-MS	2.89 pmol/g DW	-
thyme	leave	Thymus serpyllum	Lamiaceae	Plant	UHPLC-MS/MS (MRM)	244 fmol/g DW	-
clover	leaves	Trifolium pratense	Fabaceae	Plant	UHPLC-QqTOF-MS	2.89 pmol/g DW	-
wheat	root	Triticum aestivum	Poaceae	Plant	UHPLC-MS/MS (MRM)	244 fmol/g DW	-
wheat	shoot	Triticum aestivum	Poaceae	Plant	UHPLC-MS/MS (MRM)	244 fmol/g DW	-
wheat	seedlings	Triticum aestivum	Poaceae	Plant	UHPLC-MS/MS (MRM)	244 fmol/g DW	-
stinging nettle	leaves	Urtica dioica	Lamiaceae	Plant	UHPLC-QqTOF-MS	2.89 pmol/g DW	+
stinging nettle	seed	Urtica dioica	Lamiaceae	Plant	UHPLC-QqTOF-MS	2.89 pmol/g DW	-
stinging nettle	seedlings	Urtica dioica	Lamiaceae	Plant	UHPLC-MS/MS (MRM)	244 fmol/g DW	+
fishbone beard lichen	insole	Usnea filipendula	Parmeliaceae	Fungi	UHPLC-QqTOF-MS	2.89 pmol/g DW	-
mung bean	seedlings	Vigna radiata	Fabaceae	Plant	UHPLC-QqTOF-MS	2.89 pmol/g DW	-
corn	seedlings	Zea mays	Poaceae	Plant	UHPLC-MS/MS (MRM)	244 fmol/g DW	-
corn	seed	Zea mays	Poaceae	Plant	UHPLC-MS/MS (MRM)	244 fmol/g DW	-
