# Supplementary material for: Sulfonation of IAA in Urtica eliminates its DR5 auxin activity
Source: Plant Cell Rep. 2024 Dec 20;44(1):8. doi: 10.1007/s00299-024-03399-1 (PMC11662057; doi:10.1007/s00299-024-03399-1)
Supplement: Supplementary file 7 — Supplementary file7 (XLSX 39 KB) [file 299_2024_3399_MOESM7_ESM.xlsx]

## Sheet: IAA and its derivatives
sample (Urtica dioica)			pmol·g-1 DW
Condition	rep.	Sample	SIAA
Dark (Control)	1	Urtica dioica 1	29776.2		25960.6	±	3774.95
	2	Urtica dioica 2	27286.3		RSD		0.145411
	3	Urtica dioica 3	20819.2
Blue Light	1	Urtica dioica 1	39933.3		33319.3	±	5069.11
	2	Urtica dioica 2	27617.5		RSD		0.152137
	3	Urtica dioica 3	32407.1
Red Light	1	Urtica dioica 1	10882.2		25851.8	±	14019.8
	2	Urtica dioica 2	22077.6		RSD		0.542313
	3	Urtica dioica 3	44595.6
White Light	1	Urtica dioica 1	10697		13906.4	±	7841.32
	2	Urtica dioica 2	24703.7		RSD		0.563863
	3	Urtica dioica 3	6318.53
sample (Urtica dioica)			pmol·g-1 DW
Treatment	rep.	Data file	ANT					TRP					TRA					IPyA					IAM
Dark (Control)	1a	231116_23-TO-FJ-X19.d	871.089	837.307	727.623	±	94.5429	4.8106e+06	4.59589e+06	3.79516e+06	±	652644	1660.54	1636.82	2031.91	±	604.496	11491.9	10767.4	12663.9	±	2841.38	476.24	516.317	555.183	±	126.943
	1b	231116_23-TO-FJ-X20.d	803.524		RSD		0.129934	4.38118e+06		RSD		0.171967	1613.11		RSD		0.297501	10042.9		RSD		0.224369	556.394		RSD		0.22865
	2a	231116_23-TO-FJ-X21.d	492.841	606.565				3.74158e+06	3.79235e+06				2795.47	2886				16894	16680.1				731.375	726.401
	2b	231116_23-TO-FJ-X22.d	720.288					3.84313e+06					2976.54					16466.3					721.427
	3a	231116_23-TO-FJ-X23.d	883.455	738.999				2.84937e+06	2.99725e+06				1680.79	1572.92				9935.28	10544.1				439.584	422.83
	3b	231116_23-TO-FJ-X24.d	594.542					3.14513e+06					1465.04					11152.9					406.076
Blue Light	1a	231116_23-TO-FJ-X13.d	540.204	574.739	666.552	±	104.417	299673	352807	328230	±	28656.6	1487.47	1643.83	858.746	±	563.995	2132.08	2197.33	2345.79	±	616.651	41.2156	42.8188	62.5181	±	14.7302
	1b	231116_23-TO-FJ-X14.d	609.274		RSD		0.156653	405941		RSD		0.0873064	1800.19		RSD		0.656765	2262.59		RSD		0.262876	44.422		RSD		0.235615
	2a	231116_23-TO-FJ-X15.d	642.36	612.298				303692	288035				363.599	344.274				1867.43	1675.8				78.74	78.2347
	2b	231116_23-TO-FJ-X16.d	582.236					272378					324.95					1484.17					77.7294
	3a	231116_23-TO-FJ-X17.d	801.15	812.62				385015	343848				645.407	588.134				3625.03	3164.23				75.7513	66.5009
	3b	231116_23-TO-FJ-X18.d	824.091					302680					530.861					2703.44					57.2504
Red Light	1a	231116_23-TO-FJ-X07.d	450.682	451.766	594.026	±	144.889	204296	198529	230928	±	31167.2	700.581	646.688	1976.4	±	1930.02	1992.2	2810.41	2426.52	±	277.975	39.5978	35.723	43.5101	±	6.17799
	1b	231116_23-TO-FJ-X08.d	452.849		RSD		0.243911	192762		RSD		0.134965	592.796		RSD		0.976534	3628.63		RSD		0.114557	31.8482		RSD		0.14199
	2a	231116_23-TO-FJ-X09.d	499.758	537.442				238576	221248				546.678	576.943				2307.89	2307.89				48.5303	43.9727
	2b	231116_23-TO-FJ-X10.d	575.127					203919					607.207					<LOD					39.415
	3a	231116_23-TO-FJ-X11.d	886.39	792.871				240623	273008				4896.95	4705.56				2279.49	2161.26				50.7603	50.8347
	3b	231116_23-TO-FJ-X12.d	699.352					305394					4514.16					2043.03					50.9092
White Light	1a	231116_23-TO-FJ-X01.d	492.101	537.884	709.674	±	123.207	270710	249994	306007	±	131967	239.02	234.139	975.373	±	558.077	1567.93	1484.38	1737.25	±	732.553	264.263	235.971	159.512	±	56.6222
	1b	231116_23-TO-FJ-X02.d	583.667		RSD		0.173611	229279		RSD		0.431255	229.258		RSD		0.572168	1400.82		RSD		0.421675	207.68		RSD		0.354971
	2a	231116_23-TO-FJ-X03.d	725.192	770.35				650017	488189				1506.35	1580.73				2648.27	2733.73				110.621	100.677
	2b	231116_23-TO-FJ-X04.d	815.507					326361					1655.11					2819.19					90.7317
	3a	231116_23-TO-FJ-X05.d	889.797	820.789				194814	179839				1370.93	1111.25				1108.76	993.627				180.677	141.889
	3b	231116_23-TO-FJ-X06.d	751.782					164864					851.564					878.496					103.101
sample (Urtica dioica)			pmol·g-1 DW
Treatment	rep.	Data file	IAA					IAAsp					IAGlu					IAA-glc					oxIAA
Dark (Control)	1a	231116_23-TO-FJ-X19.d	387.593	360.931	693.23	±	268.151	6655.18	6540.19	6816.91	±	1123.9	671.135	685.631	663.385	±	19.1623	<LOD	<LOD	<LOD			159.376	166.192	215.822	±	39.3778
	1b	231116_23-TO-FJ-X20.d	334.268		RSD		0.386815	6425.2		RSD		0.16487	700.127		RSD		0.0288856	<LOD					173.007		RSD		0.182455
	2a	231116_23-TO-FJ-X21.d	998.722	1017.62				8243.32	8310.75				617.2	638.86				<LOD	<LOD				273.785	262.513
	2b	231116_23-TO-FJ-X22.d	1036.52					8378.18					660.519					<LOD					251.241
	3a	231116_23-TO-FJ-X23.d	644.109	701.136				5874.36	5599.8				662.482	665.666				<LOD	<LOD				222.211	218.761
	3b	231116_23-TO-FJ-X24.d	758.163					5325.25					668.85					<LOD					215.311
Blue Light	1a	231116_23-TO-FJ-X13.d	161.396	172.9	205.735	±	23.2226	3626.45	3833.44	4609.8	±	550.9	422.615	472.649	525.177	±	56.1317	1901.91	1756.5	1664.67	±	307.017	80.4975	80.7904	93.7765	±	9.18322
	1b	231116_23-TO-FJ-X14.d	184.404		RSD		0.112876	4040.44		RSD		0.119506	522.683		RSD		0.106881	1611.08		RSD		0.184431	81.0833		RSD		0.0979266
	2a	231116_23-TO-FJ-X15.d	226.24	222.721				5313.31	5054.44				510.614	499.897				2419.6	1986.27				101.704	100.402
	2b	231116_23-TO-FJ-X16.d	219.201					4795.56					489.179					1552.94					99.0993
	3a	231116_23-TO-FJ-X17.d	261.28	221.585				5277.41	4941.52				653.757	602.985				1480.14	1251.24				106.538	100.137
	3b	231116_23-TO-FJ-X18.d	181.891					4605.63					552.212					1022.35					93.7367
Red Light	1a	231116_23-TO-FJ-X07.d	192.855	176.478	205.659	±	34.8166	2306.1	2233.19	2976.11	±	844.205	450.287	417.152	472.611	±	39.2822	486.576	565.396	799.912	±	289.957	89.7476	85.317	91.7119	±	4.59981
	1b	231116_23-TO-FJ-X08.d	160.101		RSD		0.169292	2160.28		RSD		0.283661	384.017		RSD		0.0831174	644.216		RSD		0.362487	80.8865		RSD		0.050155
	2a	231116_23-TO-FJ-X09.d	190.064	185.904				2501.54	2538.2				521.937	503.147				<LOD	625.854				83.627	93.8766
	2b	231116_23-TO-FJ-X10.d	181.743					2574.86					484.357					625.854					104.126
	3a	231116_23-TO-FJ-X11.d	223.801	254.596				4018.48	4156.93				457.476	497.534				1165.99	1208.49				96.796	95.9421
	3b	231116_23-TO-FJ-X12.d	285.391					4295.38					537.592					1250.98					95.0882
White Light	1a	231116_23-TO-FJ-X01.d	653.601	615.692	481.909	±	110.615	3116.86	2793.17	3317.12	±	437.566	464.753	436.366	602.297	±	217.22	<LOD	<LOD	<LOD			204.45	193.52	149.726	±	33.2851
	1b	231116_23-TO-FJ-X02.d	577.784		RSD		0.229535	2469.49		RSD		0.131912	407.979		RSD		0.360653	<LOD					182.589		RSD		0.222306
	2a	231116_23-TO-FJ-X03.d	544.47	485.231				3870.62	3864.24				1176.58	909.154				<LOD	519.825				NQ	112.882
	2b	231116_23-TO-FJ-X04.d	425.992					3857.86					641.732					519.825					112.882
	3a	231116_23-TO-FJ-X05.d	407.603	344.803				3732.58	3293.95				524.473	461.373				<LOD	<LOD				153.199	142.777
	3b	231116_23-TO-FJ-X06.d	282.004					2855.31					398.272					<LOD					132.355
